# Supplementary material for: [IPr#–PEPPSI]: A Well-Defined, Highly Hindered and Broadly Applicable Pd(II)–NHC (NHC = N-Heterocyclic Carbene) Precatalyst for Cross-Coupling Reactions
Source: Molecules. 2023 Aug 2;28(15):5833. doi: 10.3390/molecules28155833 (PMC10421006; doi:10.3390/molecules28155833)
Supplement: Supplementary file 1 [file molecules-28-05833-s001.zip]

Archive with 1 entries (1 files):
- molecules-2503482-supplementary.pdf
